# Supplementary material for: Identification of TSSK1 and TSSK2 as Novel Targets for Male Contraception
Source: Biomolecules. 2025 Apr 18;15(4):601. doi: 10.3390/biom15040601 (PMC12024862; doi:10.3390/biom15040601)
Supplement: Supplementary file 1 [file biomolecules-15-00601-s001.zip]

Archive with 2 entries (2 files):
- biomolecules-3481730-Figure S5.pdf
- biomolecules-3481730-supplementary.pdf
